# Supplementary material for: Mediterranean Spur-Thighed Tortoises (Testudo graeca) Have Optimal Speeds at Which They Can Minimise the Metabolic Cost of Transport, on a Treadmill
Source: Biology (Basel). 2022 Jul 13;11(7):1052. doi: 10.3390/biology11071052 (PMC9312080; doi:10.3390/biology11071052)
Supplement: Supplementary file 1 [file biology-11-01052-s001.zip]

Archive with 1 entries (1 files):
- biology-1723985-supplementary material.xlsx
