# Supplementary material for: Mediterranean Spur-Thighed Tortoises (Testudo graeca) Have Optimal Speeds at Which They Can Minimise the Metabolic Cost of Transport, on a Treadmill
Source: Biology (Basel). 2022 Jul 13;11(7):1052. doi: 10.3390/biology11071052 (PMC9312080; doi:10.3390/biology11071052)
Supplement: Supplementary file 1 [file biology-11-01052-s001.zip › biology-1723985-supplementary material.xlsx]

## Sheet: Energetics
	TABLE S1: processed energetic data: oxygen consumption, carbon dioxide production, respiratory exchange ratio (RER), metabolic power, metabolic cost of transport (COT) and minimun COT and speed
	Tortoise	Date	Temperature C	Mass kg	VO2 resting mL min	VCO2 resting mL min	RER resting	Pmet rest W kg	VO2 walking mL/min	VCO2 walking mL min	RER	Pmet W kg	Speed m/min	COT J kg	Min COT
	1	2021-04-21	33.6	0.475					0.250529	0.260169	1.03848	11.1375	5.4	2.06251	2.06251
	1	2021-04-27	32.9	0.471	0.288397	0.239897	0.831829	12.3945	0.482977	0.474271	0.981975	21.5464	4.2	5.13008
	1	2021-04-27	32.9	0.471					0.475624	0.464988	0.977639	21.2183	3.48	6.09722
	1	2021-04-27	32.9	0.471					0.481167	0.453694	0.942903	21.2562	4.8	4.42837
	1	2021-04-27	32.9	0.471					0.554998	0.574454	1.03506	24.8826	5.64	4.41181
	1	2021-04-28	34.8	0.465	0.108277	0.107581	0.993575	4.90538	0.603372	0.648392	1.07461	27.4004	6	4.56673
	1	2021-04-28	34.8	0.465					0.575202	0.626266	1.08878	26.1211	4.2	6.21932
	1	2021-04-28	34.8	0.465					0.568353	0.540862	0.95163	25.8101	5.4	4.77966
	1	2021-04-30	35	0.456	0.14967	0.137817	0.920802	6.7856	0.579585	0.489554	0.844662	25.792	3.48	7.4115
	1	2021-04-30	35	0.456					0.669349	0.602071	0.899487	30.2411	5.64	5.3619
	1	2021-04-30	35	0.456					0.635057	0.57308	0.902407	28.6918	4.8	5.97746
	1	2021-04-30	35	0.456					0.663102	0.614365	0.926502	30.184	5.4	5.58962
	2	2021-04-27	32.9	0.266	0.146931	0.152405	1.03725	11.6643	0.383461	0.427948	1.11601	30.4414	4.2	7.24795	6.59401
	2	2021-04-28	34.8	0.265	0.252947	0.260923	1.03153	20.1562	0.367891	0.383158	1.0415	29.3155	3.6	8.14321
	2	2021-04-28	34.8	0.265					0.507933	0.508602	1.00132	40.4748	4.8	8.43226
	2	2021-04-28	34.8	0.265					0.466249	0.492891	1.05714	37.1533	3	12.3844
	2	2021-04-29	33.8	0.263	0.112422	0.113105	1.00607	9.02655	0.38421	0.419683	1.09233	30.8488	4.2	7.34494
	2	2021-04-29	33.8	0.263					0.312358	0.336484	1.07724	25.0797	2.4	10.4499
	2	2021-04-29	33.8	0.263					0.394205	0.441153	1.1191	31.6513	4.8	6.59401
	2	2021-04-30	35	0.261	0.229034	0.237585	1.03733	18.5304	0.341738	0.355928	1.04152	27.6489	3	9.21631
	2	2021-04-30	35	0.261					0.376625	0.334511	0.888181	29.6504	4.2	7.05961
	2	2021-04-30	35	0.261					0.436954	0.37275	0.853065	34.0566	4.8	7.09513
	2	2021-04-30	35	0.261					0.358585	0.315795	0.880671	28.1611	2.4	11.7338
	3	2021-04-26	32.6	0.42					0.476401	0.488644	1.0257	23.9524	1.8	13.3069	4.80315
	3	2021-04-26	32.6	0.42					0.380414	0.422311	1.11013	19.1263	3.6	5.31287
	3	2021-04-27	33.2	0.422	0.144293	0.142874	0.990169	7.20315	0.380858	0.395554	1.03858	19.0579	3	6.35265
	3	2021-04-28	34.8	0.416					0.301499	0.317681	1.05367	15.3044	3	5.10147
	3	2021-04-28	34.8	0.416					0.284224	0.305469	1.07475	14.4276	1.2	12.023
	3	2021-04-29	33.8	0.408	0.198629	0.213793	1.07634	10.2803	0.341936	0.39417	1.15276	17.6974	3.6	4.91594
	3	2021-04-29	33.8	0.408					0.364869	0.368793	1.01075	18.8843	3	6.29478
	3	2021-04-30	35	0.409	0.0856352	0.089143	1.04096	4.42134	0.334909	0.358158	1.06942	17.2913	3.6	4.80315
	4	2021-04-22	33.3	0.2					0.126812	0.144023	1.13572	13.3893	3.6	3.71924	3.71924
	4	2021-04-26	32.7	0.198	0.0336486	0.0349004	1.0372	3.58861	0.212536	0.237778	1.11877	22.6669	3	7.55563
	4	2021-04-26	32.7	0.198					0.220358	0.238898	1.08414	23.5011	4.2	5.59549
	4	2021-04-28	34.8	0.191	0.0737951	0.0722096	0.978514	8.11826	0.14175	0.137249	0.968243	15.5568	3.6	4.32133
	4	2021-04-28	34.8	0.191					0.148649	0.14419	0.970001	16.314	4.2	3.88428
	4	2021-04-28	34.8	0.191					0.124606	0.124606	1	13.7762	3	4.59207
	4	2021-04-30	35	0.188					0.12595	0.123042	0.976912	14.1471	3.6	3.92974
	4	2021-04-30	35	0.188	0.0684593	0.0695586	1.01606	7.68953	0.21118	0.187265	0.886754	23.0811	2.4	9.61713
	6	2021-04-20	33.2	0.455	0.120087	0.12545	1.04466	5.57328	0.190389	0.207837	1.09164	8.83599	2.64	3.34697	3.34697
	6	2021-04-28	34.8	0.465	0.637788	0.636189	0.997492	28.9633	0.484988	0.496307	1.02334	22.0243	3.6	6.11787
	6	2021-04-28	34.8	0.465					0.402857	0.438707	1.08899	18.2946	1.8	10.1637
	6	2021-04-29	33.8	0.467					0.440715	0.454796	1.03195	19.9281	1.8	11.0712
	6	2021-04-30	35	0.466	0.250143	0.259722	1.03829	11.3352	0.524802	0.521899	0.994469	23.7813	3	7.92709
	6	2021-04-30	35	0.466					0.581049	0.582047	1.00172	26.3301	3.6	7.31391
															4.10518
	MEANS						0.94577	10.0374			1.03956			6.93191

## Sheet: Kinematics
		TABLE S2: mass, speed, processsed kinematics data; duty factor (DF), stride frequency (SF), stride length (SL), swing and stance time and duration
		Tortoise	Mass (kg)	Walking Speed (m/min)	DF	SF (Hz)	SL (m)	Swing (s)	Stance (s)	Duration
		3	0.4165	1.32	0.86	0.259	0.08475	0.48	2.74	0.48
		6	0.4666	1.428	0.8	0.232	0.10266	0.67	2.77	0.67
		3	0.4165	1.776	0.77	0.388	0.07636	0.45	1.69	0.45
		6	0.4666	1.668	0.74	0.325	0.08555	0.69	1.92	0.69
		2	0.266	2.406	0.79	0.684	0.05865	0.26	0.96	0.26
		3	0.4165	2.364	0.77	0.504	0.0783	0.38	1.27	0.38
		4	0.1928	2.142	0.75	0.535	0.06682	0.37	1.17	0.37
		2	0.266	2.97	0.8	0.731	0.06771	0.23	0.91	0.23
		3	0.4165	3.294	0.8	0.525	0.10458	0.39	1.25	0.39
		4	0.1928	2.874	0.79	0.75	0.06378	0.22	0.89	0.22
		6	0.4666	2.988	0.81	0.515	0.09681	0.3	1.3	0.3
		2	0.266	3.564	0.79	0.648	0.0916	0.2	1.06	0.2
		3	0.4165	3.318	0.82	0.656	0.08432	0.24	1.04	0.24
		4	0.1928	3.612	0.84	0.775	0.07768	0.19	0.9	0.19
		1	0.4696	4.05	0.73	0.738	0.09142	0.3	0.84	0.3
		1	0.4696	4.35	0.81	0.593	0.12223	0.26	1.22	0.26
		2	0.266	4.404	0.76	0.969	0.07578	0.21	0.66	0.21
		4	0.1928	3.912	0.81	0.75	0.08684	0.21	0.9	0.21
		1	0.4696	4.686	0.68	0.768	0.10177	0.32	0.76	0.32
		6	0.4666	4.566	0.79	0.734	0.10366	0.26	0.89	0.26
		2	0.266	5.556	0.75	1.055	0.08774	0.21	0.6	0.21
		1	0.4696	6.432	0.74	0.825	0.12996	0.27	0.75	0.27
		MEANS	0.360386		0.781818	0.6345	0.088135	0.323182	1.20409	0.323182

## Sheet: Tortoise Stats
	TABLE S3: data representing summary kinematics data with speed for each individual animal (T1-6)
	T01
	Speed (m/s)	0.0675	0.0725	0.0781	0.1072
	duty factor	0.73	0.81	0.68	0.74
	stride frequency (Hz)	0.738	0.593	0.768	0.825
	stride length (m)	0.09142	0.12223	0.10177	0.12996
	swing duration (s)	0.3	0.26	0.32	0.27
	stance duration (s)	0.84	1.22	0.76	0.75
	T02
	Speed (m/s)	0.0401	0.0495	0.0594	0.0734	0.0926
	duty factor	0.79	0.8	0.79	0.76	0.75
	stride frequency (Hz)	0.684	0.731	0.648	0.969	1.055
	stride length (m)	0.05865	0.06771	0.0916	0.07578	0.08774
	swing duration (s)	0.26	0.23	0.2	0.21	0.21
	stance duration (s)	0.96	0.91	1.06	0.66	0.6
	T03
	Speed (m/s)	0.022	0.0296	0.0394	0.0549	0.0553
	duty factor	0.86	0.77	0.77	0.8	0.82
	stride frequency (Hz)	0.259	0.388	0.504	0.525	0.656
	stride length (m)	0.08475	0.07636	0.0783	0.10458	0.08432
	swing duration (s)	0.48	0.45	0.38	0.39	0.24
	stance duration (s)	2.74	1.69	1.27	1.25	1.04
	T04
	Speed (m/s)	0.0357	0.0479	0.0602	0.0652
	duty factor	0.75	0.79	0.84	0.81
	stride frequency (Hz)	0.535	0.75	0.775	0.75
	stride length (m)	0.06682	0.06378	0.07768	0.08684
	swing duration (s)	0.37	0.22	0.19	0.21
	stance duration (s)	1.17	0.89	0.9	0.9
	T05
	Speed (m/s)	0.0193
	duty factor	0.83
	stride frequency (Hz)	0.244
	stride length (m)	0.07915
	swing duration (s)	0.38
	stance duration (s)	2.67
	T06
	Speed (m/s)	0.0238	0.0278	0.0498	0.0648	0.0761
	duty factor	0.8	0.74	0.81	0.77	0.79
	stride frequency (Hz)	0.232	0.325	0.515	0.388	0.734
	stride length (m)	0.10266	0.08555	0.09681	0.16714	0.10366
	swing duration (s)	0.67	0.69	0.3	0.49	0.26
	stance duration (s)	2.77	1.92	1.3	1.66	0.89

## Sheet: Speed Stats
			TABLE S4: data representing summary kinematics data at 2.17ms-1								TABLE S9: data representing summary kinematics data at 6.97ms-1
			2.17 cms-1								6.97 cms-1
			Variable	T03 (2.2)	T05 (1.93)	T06 (2.38)	Average				Variable	T01 (6.75)	T01 (7.25)	T02 (7.34)	T04 (6.52)	Average
			duty factor	0.86	0.83	0.8	0.83				duty factor	0.73	0.81	0.76	0.81	0.7775
			stride frequency (s-1)	0.259	0.244	0.232	0.245				stride frequency (s-1)	0.738	0.593	0.969	0.75	0.7625
			stride length (cm)	8.475	7.915	10.266	8.88533				stride length (cm)	9.142	12.223	7.578	8.684	9.40675
			swing duration (s)	0.48	0.38	0.67	0.51				swing duration (s)	0.3	0.26	0.21	0.21	0.245
			stance duration (s)	2.74	2.67	2.77	2.72667				stance duration (s)	0.84	1.22	0.66	0.9	0.905
			TABLE S5: data representing summary kinematics data at 2.87ms-1								TABLE S10: data representing summary kinematics data at 7.71ms-1
			2.87 cms-1								7.71 cms-1
			Variable	T03 (2.96)	T06 (2.78)	Average					Variable	T01 (7.81)	T06 (7.61)	Average
			duty factor	0.77	0.74	0.755					duty factor	0.68	0.79	0.735
			stride frequency (s-1)	0.388	0.325	0.3565					stride frequency (s-1)	0.768	0.734	0.751
			stride length (cm)	7.636	8.555	8.0955					stride length (cm)	10.177	10.366	10.2715
			swing duration (s)	0.45	0.69	0.57					swing duration (s)	0.32	0.26	0.29
			stance duration (s)	1.69	1.92	1.805					stance duration (s)	0.76	0.89	0.825
			TABLE S6: data representing summary kinematics data at 3.84ms-1								TABLE S11: data representing summary kinematics data at 9.26ms-1
			3.84 cms-1								9.26 cms-1
			Variable	T02 (4.01)	T03 (3.94)	T04 (3.57)	Average				Variable	Average (T02)
			duty factor	0.79	0.77	0.75	0.77				duty factor	0.75
			stride frequency (s-1)	0.684	0.504	0.535	0.574333				stride frequency (s-1)	1.055
			stride length (cm)	5.865	7.83	6.682	6.79233				stride length (cm)	8.774
			swing duration (s)	0.26	0.38	0.37	0.336667				swing duration (s)	0.21
			stance duration (s)	0.96	1.27	1.17	1.13333				stance duration (s)	0.6
			TABLE S7: data representing summary kinematics data at 5.05ms-1								TABLE S12: data representing summary kinematics data at 10.72ms-1
			5.05 cms-1								10.72 cms-1
			Variable	T02 (4.95)	T03 (5.49)	T04 (4.79)	T06 (4.98)	Average			Variable	Average (T01)
			duty factor	0.8	0.8	0.79	0.81	0.8			duty factor	0.74
			stride frequency (s-1)	0.731	0.525	0.75	0.515	0.63025			stride frequency (s-1)	0.825
			stride length (cm)	6.771	10.458	6.378	9.681	8.322			stride length (cm)	12.996
			swing duration (s)	0.23	0.39	0.22	0.3	0.285			swing duration (s)	0.27
			stance duration (s)	0.91	1.25	0.89	1.3	1.0875			stance duration (s)	0.75
			TABLE S8: data representing summary kinematics data at 5.99ms-1
			5.99 cms-1
			Variable	T02 (5.94)	T03 (5.53)	T04 (6.02)	T06 (6.48)	Average
			duty factor	0.79	0.82	0.84	0.77	0.805
			stride frequency (s-1)	0.648	0.656	0.775	0.388	0.61675
			stride length (cm)	9.16	8.432	7.768	16.714	10.5185
			swing duration (s)	0.2	0.24	0.19	0.49	0.28
			stance duration (s)	1.06	1.04	0.9	1.66	1.165
